# Supplementary material for: LcCOL7 and LcCOL8 Negatively Regulate Plant Flowering Independent of Day Length
Source: Plants (Basel). 2026 Jul 10;15(14):2139. doi: 10.3390/plants15142139 (PMC13415198; doi:10.3390/plants15142139)
Supplement: Supplementary file 1 [file plants-15-02139-s001.zip]

Archive with 1 entries (1 files):
- plants-4377344-supplementary.pdf
